# Supplementary material for: Host cell cycle checkpoint as antiviral target for SARS-CoV-2 revealed by integrative transcriptome and proteome analyses
Source: Signal Transduct Target Ther. 2023 Jan 3;8:21. doi: 10.1038/s41392-022-01296-1 (PMC9808731; doi:10.1038/s41392-022-01296-1)
Supplement: Supplementary file 2 — Supplemental material [file 41392_2022_1296_MOESM2_ESM.xlsx]

## Sheet: Table S1
	Supplementary Table S1 The detailed expression informations of the SAC members, Cdc20 and substrates of APC/C detected in proteome showed in Fig. S6a
	Gene name	Protein description	Log2 LFQ intensity
			0 h-1	0 h-2	0 h-3	12 h-1	12 h-2	12 h-3	24 h-1	24 h-2	24 h-3
	AURKA	aurora kinase A	15.0535	15.2466	15.0481	16.1313	16.1149	16.1861	14.7791	14.868	14.7871
	BUB1	BUB1 mitotic checkpoint serine/threonine kinase	12.5856	11.6655	12.4783	14.2777	14.2725	14.1827	12.2498	NA	NA
	BUB3	BUB3 mitotic checkpoint protein	17.8866	17.9952	17.7258	18.1661	18.1915	18.1977	18.0094	17.9932	18.0754
	OPA1	OPA1 mitochondrial dynamin like GTPase	16.6466	16.6524	16.5608	16.4694	16.4189	16.3512	16.3487	16.4436	16.4206
	HMMR	hyaluronan mediated motility receptor	13.5524	NA	NA	13.9532	14.0454	14.0741	13.0903	NA	NA
	GMNN	geminin DNA replication inhibitor	13.5977	13.1839	13.1323	15.0142	15.0302	14.7599	13.0356	13.0668	14.0852
	TK1	thymidine kinase 1	16.3671	16.3394	16.3229	17.1331	17.1154	17.1438	16.3721	16.2795	16.3994
	TOP2A	DNA topoisomerase II alpha	16.9759	17.0053	16.922	17.3719	17.3943	17.413	16.8178	16.8277	16.8586
	CCNB1	cyclin B1	14.9022	14.7882	14.7756	15.7402	15.7682	15.7407	14.5891	14.6022	14.6813
	DTYMK	deoxythymidylate kinase	16.4905	16.4736	16.3694	16.4137	16.4845	16.445	16.4892	16.5544	16.4975
	IQGAP1	IQ motif containing GTPase activating protein 1	17.364	17.3675	17.2666	17.3769	17.3707	17.353	17.4356	17.4092	17.4003
	CENPF	centromere protein F	14.3173	14.2656	14.0785	14.9175	14.8144	14.8438	13.4926	13.7219	13.6572
	PLK1	polo like kinase 1	15.0248	14.9331	14.8428	15.7848	15.8329	15.7033	14.5578	14.5488	14.5545
	CKS1B	CDC28 protein kinase regulatory subunit 1B	13.8405	13.8357	13.734	14.5839	14.6885	14.6631	13.8474	14.0147	14.1508
	TFAM	transcription factor A, mitochondrial	19.166	19.0697	19.1907	18.9653	18.9747	18.9243	19.0685	19.0414	19.0576
	MCL1	MCL1 apoptosis regulator, BCL2 family member	13.8423	14.0747	13.0901	14.6432	14.6528	14.745	14.3143	14.1376	14.0334
	CDC20	cell division cycle 20	14.2551	14.6352	13.9187	16.008	16.0955	15.9137	14.3231	14.1727	14.2659
	MAD2L1	mitotic arrest deficient 2 like 1	16.965	17.0994	17.0458	16.8842	16.8872	16.8674	17.0638	16.8057	16.8963
	SKP2	S-phase kinase associated protein 2	15.5888	15.4813	15.2646	16.073	16.0705	16.1512	15.3224	15.4521	15.2349
	KIF22	kinesin family member 22	15.4876	15.6787	15.5297	15.904	15.7731	15.9152	14.8679	14.9501	14.8007
	MFN1	mitofusin 1	15.553	15.6235	15.4223	15.6416	15.5843	15.6346	15.4725	15.3832	15.4766
	CKAP2	cytoskeleton associated protein 2	13.8244	14.0221	13.8417	14.7255	14.2409	14.4804	13.8432	13.9315	13.5666
	EHMT2	euchromatic histone lysine methyltransferase 2	14.9233	14.8349	14.7954	14.7304	14.9724	14.8932	14.8789	14.7304	14.8202
	NUSAP1	nucleolar and spindle associated protein 1	14.6626	14.7076	14.5724	15.4432	15.4814	15.4946	14.1786	14.2891	14.0923
	RACGAP1	Rac GTPase activating protein 1	15.0667	15.0066	15.0268	15.5215	15.547	15.5621	14.8166	14.9072	14.909
	ECT2	epithelial cell transforming 2	14.2904	14.4327	14.1739	14.8391	14.9417	14.9684	13.5375	13.8962	13.9006
	EHMT1	euchromatic histone lysine methyltransferase 1	15.7568	15.7862	15.5671	15.7148	15.6294	15.6793	15.6804	15.6991	15.6719
	ANLN	anillin, actin binding protein	14.1121	14.476	14.3445	15.6078	15.563	15.5769	14.2028	14.6216	14.2491
	TPX2	TPX2 microtubule nucleation factor	16.3117	16.3201	16.2191	16.7838	16.7543	16.7158	15.6949	15.684	15.7633
	TRRAP	transformation/transcription domain associated protein	14.9206	14.9766	14.8035	14.8814	14.9654	14.995	14.6686	14.743	14.827
	TACC3	transforming acidic coiled-coil containing protein 3	14.3061	14.0842	13.794	15.4136	15.3568	15.3499	14.2386	14.0017	14.226
	MAD1L1	mitotic arrest deficient 1 like 1	15.3538	15.3698	15.1494	15.002	14.961	15.0394	15.2383	15.124	15.2333
	Supplementary Table S2 The expression informations of the host proteins revealed to interact with viral proteins in Fig. S8
	Gene name	Protein description	Average LFQ intensity (0 h)	Average LFQ intensity (12 h)	Average LFQ intensity (24 h)
	STC2	stanniocalcin 2	77732	13071.7	0
	CENPF	centromere protein F	36265.7	22747	52454.7
	RAP1GDS1	Rap1 GTPase-GDP dissociation stimulator 1	51868	92567	57595.3
	MFGE8	milk fat globule EGF and factor V/VIII domain containing	409220	367987	556510
	GIGYF2	GRB10 interacting GYF protein 2	177053	233297	208060
	FOXRED2	FAD dependent oxidoreductase domain containing 2	89874.3	90570.3	125443
	ZC3H7A	zinc finger CCCH-type containing 7A	15671	31340	35216
	HS6ST2	heparan sulfate 6-O-sulfotransferase 2	35424	6186	0
	ZYG11B	zyg-11 family member B, cell cycle regulator	15439	26176.3	27177
	DPH5	diphthamide biosynthesis 5	46954.3	75332	71910
	NDFIP2	Nedd4 family interacting protein 2	0	0	24040
	SUN2	Sad1 and UNC84 domain containing 2	104400	75012	77139.7
	HECTD1	HECT domain E3 ubiquitin protein ligase 1	53405	69566.7	92610
	Supplementary Table S3 The expression informations of the host proteins revealed to interact with viral proteins in Fig.S8
	Bait-Prey Information			MS Information
	Bait	Preys	PreyGene	MIST	Saint_BFDR	AvgSpec	FoldChange
	SARS-CoV2 orf8	Q08431	MFGE8	0.743312	0	2.67	26.67
	SARS-CoV2 orf8	Q8IWF2	FOXRED2	0.9773	0.05	2	20
	SARS-CoV2 orf8	O76061	STC2	0.979921	0	4.67	46.67
	SARS-CoV2 orf8	Q96MM7	HS6ST2	0.806104	0.05	2.33	23.33
	SARS-CoV2 nsp2	P52306	RAP1GDS1	0.991636	0	12	120
	SARS-CoV2 nsp12	Q8IWR0	ZC3H7A	0.980818	0	36	360
	SARS-CoV2 orf10	Q9C0D3	ZYG11B	0.854029	0	27	270
	SARS-CoV2 orf9b	Q9H2P9	DPH5	0.956356	0.03	3	30
	SARS-CoV2 orf3a	Q9UH99	SUN2	0.88002	0	11	110
	SARS-CoV2 orf9c	Q9NV92	NDFIP2	0.980637	0	5	50
	SARS-CoV2 nsp13	P49454	CENPF	0.873841	0	20	200
	SARS-CoV2 nsp8	Q9ULT8	HECTD1	0.885505	0	5.33	53.33
	Supplementary Table 4. Antibodies used for immunoblot assay (IB) and Immunofluorescence analysis (IFA)
	Protein	Company	Catalog	IB dilution	IFA dilution
	Cyclin B1	Proteintech	67686-1-Ig	500	100
	CDK2	Proteintech	10122-1-AP	1000	/
	CDK1	Proteintech	19532-1-AP	1000	100
	P62	Proteintech	18240-1-AP	1000	/
	UBR7	Proteintech	16903-1-AP	1000	/
	Cdc20	Proteintech	10252-1-AP	1000	/
	Aurora A	Proteintech	10297-1-AP	1000	/
	Bub1	Proteintech	13330-1-AP	1000	/
	SARS-CoV-2 N protein	ZENBIO	S209903	1000	100
	Supplementary Table 5. Primer pairs used for quantitative real-time PCR (qPCR)
	Genes	Sequences
		Forward (5’ to 3’)	Reverse (5’ to 3’)
	SARS-CoV-2 N gene	GGGGAACTTCTCCTGCTAGAAT	CAGACATTTTGCTCTCAAGCTG
	Probe for N gene	5'- FAM-TTGCTGCTGCTTGACAGATT-TAMRA-3'
	TNFRSF9	GCTGTAGCTGCCGATTTCCA	GCTGTGATAGCGGATGACTC
	BIRC3	TCGCTTGAAAAGACTGGGCT	CCCGAGATTAGACTAAGTCCCTT
	AFP	AAAAGCCCACTCCAGCATCG	TTGTCATAGCGAGCAGCCC
	ALB	GGATGAAGGGAAGGCTTCGT	GCATTCCGTGTGGACTTTGG
